# Supplementary material for: High Yield Synthesis of Curcumin and Symmetric Curcuminoids: A “Click” and “Unclick” Chemistry Approach
Source: Molecules. 2022 Dec 30;28(1):289. doi: 10.3390/molecules28010289 (PMC9822029; doi:10.3390/molecules28010289)
Supplement: Supplementary file 1 [file molecules-28-00289-s001.zip]

Archive with 1 entries (1 files):
- molecules-2114552-supplementary.pdf
